# Supplementary material for: Release of GTP Exchange Factor Mediated Down-Regulation of Abscisic Acid Signal Transduction through ABA-Induced Rapid Degradation of RopGEFs
Source: PLoS Biol. 2016 May 18;14(5):e1002461. doi: 10.1371/journal.pbio.1002461 (PMC4871701; doi:10.1371/journal.pbio.1002461)
Supplement: S1 Data — (XLSX) [file pbio.1002461.s001.xlsx]

## Sheet: Fig 6A,6B
1/2MS (1L 2.23g MS powder, 0.5g MES), 1% sucrose, 0.7% agar,pH 5.7-5.8 stratification 3 days 4c
1,2,3 transgenic line of pGPTVPUBQGFPGEF1/abi1abi2hab1pp2ca										1/2MS, 1% sucrose, 0.7% agar,pH 5.7-5.8										1/2MS, 1% sucrose, 0.7% agar,pH 5.7-5.8
			1/2 MS			1/2 MS with 0.5 uM ABA							1/2 MS			1/2 MS with 0.5 uM ABA							1/2 MS			1/2 MS with 0.5 uM ABA
		plate 1	plate 2	plate 3	plate 1	plate 2	plate 3					plate 1	plate 2	plate 3	plate 1	plate 2	plate 3					plate 1	plate 2	plate 3	plate 1	plate 2	plate 3
0h	wt	67	81	72	66	89	72				wt	67	82	74	67	85	74				wt	80	80	80	80	80	80
	abi1abi2hab1pp2ca	67	66	65	79	90	76				abi1abi2hab1pp2ca	67	66	60	66	63	63				abi1abi2hab1pp2ca	80	80	80	80	80	80
	abi1-1	81	67	74	73	68	67				abi1-1	74	61	64	74	73	66				abi1-1	80	80	80	80	80	80
	1#	66	75	82	66	64	60				1#	71	75	78	76	85	76				1#	80	80	80	80	80	80
	2#	73	68	64	62	67	64				2#	70	68	60	64	63	68				2#	80	80	80	80	80	80
	3#	81	72	74	72	74	68				3#	80	70	73	71	68	68				3#	80	80	80	80	80	80
24h 9.3 14-14:40			1/2 MS			1/2 MS with 0.5 uM ABA				24h 9.17 18:00-18:20			1/2 MS			1/2 MS with 0.5 uM ABA				24h 10.15 18:05-18:20			1/2 MS			1/2 MS with 0.5 uM ABA
		plate 1	plate 2	plate 3	plate 1	plate 2	plate 3			22.3C 35%h		plate 1	plate 2	plate 3	plate 1	plate 2	plate 3					plate 1	plate 2	plate 3	plate 1	plate 2	plate 3
	wt	23	25	22	1	0	2				wt	19	26	21	1	0	2				wt	21	23	24	2	0	1
	abi1abi2hab1pp2ca	0	0	0	0	0	0				abi1abi2hab1pp2ca	0	0	0	0	0	0				abi1abi2hab1pp2ca	0	0	0	0	0	0
	abi1-1	25	16	21	5	5	3				abi1-1	23	19	21	7	9	13				abi1-1	24	21	27	8	13	13
	1#	4	4	5	0	0	0				1#	4	6	5	0	0	0				1#	1	4	2	0	1	0
	2#	5	4	3	0	0	0				2#	5	7	5	0	1	0				2#	4	4	0	0	1	1
	3#	7	11	10	0	0	1				3#	7	9	13	0	1	0				3#	7	11	7	2	1	1
48h 9.4 14-14:20			1/2 MS			1/2 MS with 0.5 uM ABA				48h 9.18 18-18:20			1/2 MS			1/2 MS with 0.5 uM ABA				48h 10.16 18:30-18:45			1/2 MS			1/2 MS with 0.5 uM ABA
		plate 1	plate 2	plate 3	plate 1	plate 2	plate 3			22.3C 40%h		plate 1	plate 2	plate 3	plate 1	plate 2	plate 3					plate 1	plate 2	plate 3	plate 1	plate 2	plate 3
	wt	67	81	72	14	13	11				wt	67	82	74	14	13	11				wt	80	80	80	17	14	17
	abi1abi2hab1pp2ca	28	14	25	0	0	2				abi1abi2hab1pp2ca	17	24	25	0	0	0				abi1abi2hab1pp2ca	21	26	25	0	1	0
	abi1-1	81	67	74	56	59	58				abi1-1	74	61	64	49	49	47				abi1-1	80	80	80	56	61	52
	1#	40	42	55	0	0	0				1#	33	37	35	0	2	0				1#	38	41	37	1	4	1
	2#	62	56	53	2	2	2				2#	63	54	57	2	1	1				2#	69	66	74	3	3	5
	3#	69	63	64	4	3	5				3#	71	60	61	6	4	5				3#	77	71	71	10	8	11
72h 9.5 14-14:24			1/2 MS			1/2 MS with 0.5 uM ABA				72h 9.19 18-18:19			1/2 MS			1/2 MS with 0.5 uM ABA				72h 10.17 18:00-18:15			1/2 MS			1/2 MS with 0.5 uM ABA
23.1C 40%h		plate 1	plate 2	plate 3	plate 1	plate 2	plate 3			23.5C 40%h		plate 1	plate 2	plate 3	plate 1	plate 2	plate 3					plate 1	plate 2	plate 3	plate 1	plate 2	plate 3
	wt	67	81	72	29	25	20				wt	67	82	74	25	21	21				wt	80	80	80	27	23	23
	abi1abi2hab1pp2ca	48	36	44	8	9	6				abi1abi2hab1pp2ca	48	41	41	1	4	4				abi1abi2hab1pp2ca	55	51	57	4	11	8
	abi1-1	81	67	74	70	68	65				abi1-1	74	61	64	69	68	61				abi1-1	80	80	80	74	77	74
	1#	51	68	70	1	3	3				1#	55	64	70	9	11	11				1#	61	69	74	11	9	13
	2#	73	68	64	11	19	11				2#	66	63	60	18	19	15				2#	75	75	77	25	23	27
	3#	81	72	74	17	11	13				3#	76	70	73	23	15	17				3#	80	77	79	30	24	37
96h 9.6 15:20-15:45			1/2 MS			1/2 MS with 0.5 uM ABA				96h 9.20 18:05-18:15			1/2 MS			1/2 MS with 0.5 uM ABA				96h 10.18 18:30-18:45			1/2 MS			1/2 MS with 0.5 uM ABA
		plate 1	plate 2	plate 3	plate 1	plate 2	plate 3			22.8C 40%h		plate 1	plate 2	plate 3	plate 1	plate 2	plate 3					plate 1	plate 2	plate 3	plate 1	plate 2	plate 3
	wt	67	81	72	50	61	53				wt	67	82	74	47	53	53				wt	80	80	80	59	54	52
	abi1abi2hab1pp2ca	64	62	56	18	17	16				abi1abi2hab1pp2ca	64	62	56	11	11	9				abi1abi2hab1pp2ca	66	66	71	14	17	11
	abi1-1	81	67	74	73	68	67				abi1-1	74	61	64	74	73	66				abi1-1	80	80	80	80	80	80
	1#	66	75	82	9	13	12				1#	71	75	78	16	21	16				1#	74	77	77	18	19	23
	2#	73	68	64	36	34	30				2#	70	68	60	30	27	26				2#	80	80	80	33	30	30
	3#	81	72	74	29	25	24				3#	80	70	73	35	35	31				3#	80	80	80	43	39	44
120h 9.7 15:20-15:40			1/2 MS			1/2 MS with 0.5 uM ABA				120h 9.21 18:20-18:45			1/2 MS			1/2 MS with 0.5 uM ABA				120h 10.19 17:30-17:45			1/2 MS			1/2 MS with 0.5 uM ABA
		plate 1	plate 2	plate 3	plate 1	plate 2	plate 3			23C 28%h		plate 1	plate 2	plate 3	plate 1	plate 2	plate 3					plate 1	plate 2	plate 3	plate 1	plate 2	plate 3
	wt	67	81	72	65	85	71				wt	67	82	74	67	85	74				wt	80	80	80	80	77	77
	abi1abi2hab1pp2ca	66	64	60	34	28	28				abi1abi2hab1pp2ca	66	64	60	29	28	25				abi1abi2hab1pp2ca	75	71	77	32	38	27
	abi1-1	81	67	74	73	71	66				abi1-1	74	61	64	74	73	66				abi1-1	80	80	80	80	80	80
	1#	66	75	82	29	28	25				1#	71	75	78	37	40	36				1#	80	80	80	41	34	41
	2#	73	68	64	43	50	42				2#	70	68	60	38	40	42				2#	80	80	80	51	46	47
	3#	81	72	74	45	33	38				3#	80	70	73	51	47	49				3#	80	80	80	61	57	59
144h 9.8 17:35-17:52			1/2 MS			1/2 MS with 0.5 uM ABA				144h 9.22 18:15-18:32			1/2 MS			1/2 MS with 0.5 uM ABA				144h 10.20 18:00-18:20			1/2 MS			1/2 MS with 0.5 uM ABA
		plate 1	plate 2	plate 3	plate 1	plate 2	plate 3			23C 30%h		plate 1	plate 2	plate 3	plate 1	plate 2	plate 3					plate 1	plate 2	plate 3	plate 1	plate 2	plate 3
	wt	67	81	72	65	85	71				wt	67	82	74	67	85	74				wt	80	80	80	80	80	80
	abi1abi2hab1pp2ca	67	66	65	43	39	37				abi1abi2hab1pp2ca	67	66	60	42	42	36				abi1abi2hab1pp2ca	80	80	80	46	46	43
	abi1-1	81	67	74	73	71	66				abi1-1	74	61	64	74	73	66				abi1-1	80	80	80	80	80	80
	1#	66	75	82	42	42	36				1#	71	75	78	49	51	50				1#	80	80	80	56	51	55
	2#	73	68	64	58	66	55				2#	70	68	60	50	53	57				2#	80	80	80	71	68	71
	3#	81	72	74	60	46	51				3#	80	70	73	69	66	68				3#	80	80	80	79	77	80
168h 9.9 14:40-14:58			1/2 MS			1/2 MS with 0.5 uM ABA				168h 9.23 18:10-18:18			1/2 MS			1/2 MS with 0.5 uM ABA				168h 10.21 19:05-19:20			1/2 MS			1/2 MS with 0.5 uM ABA
		plate 1	plate 2	plate 3	plate 1	plate 2	plate 3			23C 33%h		plate 1	plate 2	plate 3	plate 1	plate 2	plate 3					plate 1	plate 2	plate 3	plate 1	plate 2	plate 3
	wt	67	81	72	66	86	71				wt	67	82	74	67	85	74				wt	80	80	80	80	80	80
	abi1abi2hab1pp2ca	67	66	65	51	48	51				abi1abi2hab1pp2ca	67	66	60	51	51	47				abi1abi2hab1pp2ca	80	80	80	61	64	57
	abi1-1	81	67	74	73	68	66				abi1-1	74	61	64	74	73	66				abi1-1	80	80	80	80	80	80
	1#	66	75	82	48	49	44				1#	71	75	78	66	70	69				1#	80	80	80	74	71	77
	2#	73	68	64	62	67	64				2#	70	68	60	63	63	65				2#	80	80	80	80	80	80
	3#	81	72	74	67	64	60				3#	80	70	73	69	66	68				3#	80	80	80	80	80	80

## Sheet: Fig 6D
MS cotyledon green					total seeds					MS cotyledon green					total seeds					MS cotyledon green					total seeds
	plate 1	plate 2	plate 3		plate 1	plate 2	plate 3				plate 1	plate 2	plate 3		plate 1	plate 2	plate 3				plate 1	plate 2	plate 3		plate 1	plate 2	plate 3
Col	67	81	72		67	81	72			Col	67	82	74		67	82	74			Col	80	79	80		80	80	80
abi1abi2hab1pp2ca	47	38	42		67	66	65			abi1abi2hab1pp2ca	41	44	40		67	66	60			abi1abi2hab1pp2ca	47	44	51		80	80	80
abi1-1	81	67	74		81	67	74			abi1-1	74	61	64		74	61	64			abi1-1	80	80	80		80	80	80
1#	51	68	75		66	75	82			1#	58	63	66		71	75	78			1#	74	69	66		80	80	80
2#	69	68	64		73	68	64			2#	69	68	56		70	68	60			2#	80	80	80		80	80	80
3#	80	72	74		81	72	74			3#	80	70	73		80	70	73			3#	80	80	80		80	80	80
0.5 ABA cotyledon green										0.5 ABA cotyledon green										0.5 ABA cotyledon green
	plate 1	plate 2	plate 3								plate 1	plate 2	plate 3								plate 1	plate 2	plate 3
Col	6	10	10		66	89	72			Col	9	14	10		67	85	74			Col	21	19	15		80	80	80
abi1abi2hab1pp2ca	0	0	0		66	64	60			abi1abi2hab1pp2ca	0	0	0		66	63	63			abi1abi2hab1pp2ca	0	1	1		80	80	80
abi1-1	74	68	67		88	79	75			abi1-1	74	73	66		74	73	66			abi1-1	80	80	80		80	80	80
1#	0	0	0		79	90	76			1#	0	1	0		76	85	76			1#	3	3	4		80	80	80
2#	5	4	4		62	67	64			2#	7	7	5		64	63	68			2#	15	9	11		80	80	80
3#	6	3	6		72	74	68			3#	9	9	7		71	68	68			3#	13	11	17		80	80	80

## Sheet: Fig 6F
mm
1
10uMABA	plate 1	Col	abi1abi2hab1pp2ca	abi1-1	1#	2#	3#	1/2MS	plate 1	Col	abi1abi2hab1pp2ca	abi1-1	1#	2#	3#
		24.09	13.25	44.38	24.29	37.27	30.57			47.87	55.27	46.68	55.97	46.57	41.45
		28.86	11.18	49.58	16.29	29.62	31.78			49.35	48.69	46.4	48.08	39.9	46.79
		30.22	14.46	44.04	22.87	37.55	35.62			46.14	45.34	48.5	52.6	48.76	40.83
		25.17	10.89	42.87	26.19	30.63	34.86			51.53	46.72	51.3	46.14	44.31	44.54
	plate 2	25.42	7.45	45.97	21.32	36.6	35.82		plate 2	34.14	43.76	36.27	42.82	47.12	51.49
		27.49	8.28	55.86	21.92	35.18	29.58			39.19	45.8	44.85	46.04	44.72	55.65
		33.87	9.43	54.34	22.22	38.09	29.73			36.43	42.64	47.06	52.94	39.19	46.47
		26.62	11.17	44.23	24.15	36.71	37.18			43.34	39.73	45.69	48	55.26	47.28
	plate 3	27.89	16.94	52.72	32.38	32.46	31.35		plate 3	44.62	43.12	44.95	43.32	41.39	38
		29.06	10.37	50.69	26.19	30.9	32.93			47.95	44.41	42.32	38.1	49.08	38.57
		29	13.42	38.36	27.69	31.36	33.31			42.59	46.33	42.95	40.66	40.45	42
		34.55	11.08	47.7	25.17	31.8	28.4			48.52	48.72	57.63	48.17	48.73	44.34
2
10uMABA	plate 1	38.41	18.92	44.96	23.37	26.34	27.53	1/2MS	plate 1	49.91	51.69	41.6	53.69	47.25	50.91
		30.66	19.79	50.23	28.58	29.68	34.71			51.01	50.99	39.34	41.83	47.07	46.44
		26.39	8.92	46.38	28.11	30	32.16			44.63	46.93	49.76	49.91	48.69	44.34
		31.67	13.23	43.32	22.6	27.5	29.19			47.71	41.89	48.79	46.36	41.38	52
	plate 2	30.53	12.01	51.12	29.68	33.6	27.23		plate 2	49.05	44.93	45.11	45.06	44.71	54.27
		31.38	17.18	52.5	24.46	37.24	25.94			40.94	48.55	43.75	48.54	40.37	44.9
		33.72	9.29	52.21	21.94	34.61	28.75			47.5	45.79	47.38	49.52	44.15	50.38
		33.37	9.46	49.84	27.89	28.92	22.84			43.11	43.56	41.94	41.38	40.75	48.35
	plate 3	29.81	18.6	53.03	17.86	28.56	36.34		plate 3	39.65	42.64	36.43	50.65	47.55	46.88
		34.14	16.78	42.3	24.84	26.9	32.68			40.04	48.01	49.1	44.61	39.96	44.68
		27.04	14.13	46.1	25.71	31.78	31.26			42.83	39.56	52.76	61.11	47.94	52.94
		26.42	13.67	44.73	21.43	22.65	33.87			49.14	44.32	41.7	44.26	42.36	41.78
3
10uMABA	plate 1	28.41	18.92	44.96	23.37	26.34	37.52	1/2MS	plate 1	49.91	51.69	41.6	53.69	47.25	50.91
		30.66	19.79	50.23	28.58	29.68	34.71			51	50.99	39.34	41.83	47.07	46.44
		26.39	8.92	46.38	28.11	30	32.16			44.63	46.93	49.84	49.91	48.69	44.34
		31.67	10.87	45.33	22.6	27.5	39.19			44.3	43.76	48.41	46.36	41.38	52
	plate 2	30.53	12.01	51.12	29.68	33.6	37.23		plate 2	49.05	44.93	45.11	45.06	44.7	54.27
		31.38	17.18	52.5	24.46	27.24	35.94			40.94	48.55	43.75	48.54	40.37	44.9
		23.72	7.29	52.21	27.73	34.61	38.75			47.5	45.79	47.38	49.52	44.15	50.38
		33.37	7.46	49.1	21.41	28.92	32.84			43.11	43.56	51.27	41.04	40.75	48.35
	plate 3	29.81	18.6	53.03	17.86	28.56	36.34		plate 3	39.65	42.64	36.43	50.65	47.55	46.88
		24.14	16.78	42.3	24.84	26.9	32.68			40.04	48.01	49.1	44.61	39.96	44.68
		27.04	15.06	46.1	25.71	30.59	31.26			44.57	39.56	52.76	61.11	47.94	52.94
		28.79	14.43	44.7	27.44	33.43	35.53			47.71	46.52	41.79	48.74	51.37	46.63

## Sheet: Fig 7A
wt,Col-58 (pGPTVpUBQGFPGEF1),gef1 0.7% agar, pH 5.8
4.21
1/2 MS										0.5uM ABA
		total seeds 0h	24h	48h	72h	96h	120h	144h				total seeds 0h	24h	48h	72h	96h	120h	144h
plate 1	WT	63	23	61	63	63	63	63		plate 1	WT	63	0	11	33	46	58	63
	Col-58	63	21	63	63	63	63	63			Col-58	63	0	14	29	50	63	63
	gef1	63	25	59	59	62	62	62			gef1	63	0	11	34	49	63	63
plate 2	WT	63	27	62	63	63	63	63		plate 2	WT	63	0	10	30	51	58	63
	Col-58	63	19	63	63	63	63	63			Col-58	63	0	11	35	44	60	63
	gef1	63	18	60	63	63	63	63			gef1	63	0	12	34	48	59	63
plate 3	WT	63	22	63	63	63	63	63		plate 3	WT	63	0	10	31	48	63	63
	Col-58	63	20	61	62	62	62	62			Col-58	63	0	11	36	47	63	63
	gef1	63	27	60	63	63	63	63			gef1	63	0	11	34	52	63	63
plate 4	WT	63	27	57	60	60	60	60		plate 4	WT	63	0	11	22	55	62	63
	Col-58	63	26	63	63	63	63	63			Col-58	63	0	11	26	48	63	63
	gef1	63	20	62	62	63	63	63			gef1	63	0	10	21	49	63	63
5.13
plate 1	WT	63	22	61	62	63	63	63		plate 1	WT	63	1	13	30	53	63	63
	Col-58	63	25	63	63	63	63	63			Col-58	63	0	19	33	45	57	63
	gef1	63	31	61	62	63	63	63			gef1	63	0	21	28	47	62	63
plate 2	WT	63	21	63	63	63	63	63		plate 2	WT	63	0	16	30	52	63	63
	Col-58	63	30	63	63	63	63	63			Col-58	63	0	19	31	50	60	63
	gef1	63	26	53	58	60	60	60			gef1	63	0	15	28	52	60	63
plate 3	WT	63	22	63	63	63	63	63		plate 3	WT	63	0	12	27	45	59	63
	Col-58	63	22	62	63	63	63	63			Col-58	63	0	16	31	45	58	63
	gef1	63	26	57	63	63	63	63			gef1	63	0	11	24	48	63	63
plate 4	WT	63	26	63	63	63	63	63		plate 4	WT	63	0	14	29	47	63	63
	Col-58	63	22	60	60	61	61	61			Col-58	63	0	18	33	50	59	63
	gef1	63	23	62	63	63	63	63			gef1	63	0	12	25	55	63	63
5.21
plate 1	WT	70	33	68	70	70	70	70		plate 1	WT	70	0	21	33	56	68	70
	Col-58	70	29	63	70	70	70	70			Col-58	70	1	14	29	50	63	70
	gef1	70	35	69	70	70	70	70			gef1	70	0	19	34	59	66	70
plate 2	WT	70	37	62	70	70	70	70		plate 2	WT	70	0	17	37	51	70	70
	Col-58	70	29	70	70	70	70	70			Col-58	70	0	21	35	54	67	69
	gef1	70	28	64	70	70	70	70			gef1	70	0	22	41	58	69	70
plate 3	WT	70	32	63	70	70	70	70		plate 3	WT	70	0	20	42	48	63	70
	Col-58	70	30	68	70	70	70	70			Col-58	70	0	21	36	57	67	70
	gef1	70	37	66	70	70	70	70			gef1	70	0	25	34	52	70	70

## Sheet: Fig 7B
1/2MS grow 4d, transfer 1%agar pH 5.8
1/2 MS
	wt	col-58	gef1			wt	col-58	gef1
plate 1	56.7	64.41	53.02		plate 1	54.65	66.12	54.6
	64.67	59.19	55.6			61.28	63.24	55.47
	59.73	59.22	56.93			56.79	63.12	59.44
	51.74	66.17	69.61			56.02	64.16	53.38
	64.12	62.3	59.56			53.87	68.56	62.14
plate 2	57.51	67.24	53.25		plate 2	65.21	66.82	57.93
	65.23	65.34	60.47			62.36	60.45	54.93
	62.57	58.41	52.12			67.53	62.81	57.74
	58.76	66.01	55.3			59.62	71.35	54.48
	60.88	66.78	64.93			60.06	57.07	56.01
plate 3	67.91	60.35	57.43		plate 3	62.44	56.27	59.26
	59.86	63.11	49.04			67.03	61.26	61.21
	57.79	58.91	49.1			57.61	67.26	61.48
	58.61	60.72	58.78			60.13	57.79	57.55
	55.95	64.79	59.49			60.78	59.49	55.6
10uM ABA
	wt	col-58	gef1			wt	col-58	gef1
plate 1	37.31	42.04	43.72		plate 1	36.77	41.55	48.62
	36.54	41.39	33.56			45.37	43.38	44.69
	32	51.24	26.99			47.65	50.07	48.43
	40.72	38.72	46.76			47.78	42.68	31.37
	40.12	43.44	45.41			39.87	44.34	36.58
plate 2	51.62	47.89	29.46		plate 2	37.64	47.55	39.71
	33.54	35.34	45.54			39.18	44.52	45.68
	43.06	38.95	44.85			38.18	46.49	47.55
	44.95	31.58	36.46			45.65	40.06	43.02
	41.02	36.83	39.38			33.72	39.54	40.46
plate 3	41.1	43.21	48.11		plate 3	35.76	44.25	35.78
	35.11	41.02	48.53			38.39	40.75	40.21
	44.78	36.81	47.95			38.1	45.92	46.58
	53.23	38.05	36.23			34.58	39.7	42.8
	37.41	38.02	36.14			39.97	45.79	42.98

## Sheet: Fig 7D
1/2 MS plate, pH 5.8, 1% sucrose, 1/2 MES and 0.7% phytal agar, Tm 26C																							1/2 MS				18:45:00	18:40:00	18:50:00	19:10:00	21:00:00	19:10:00
				18:30:00	18:20:00	18:10:00	17:45:00	17:50:00	18:10:00														Plate 1			Total	1	2	3	4	5	6		Plate 2			Total	1	2	3	4	5	6
Plate 1			Total	1	2	3	4	5	6		Plate 2			Total	1	2	3	4	5	6				1/2MS	WT	63	23	61	63	63	63	63			1/2MS	WT	63	27	62	63	63	63	63
	1/2MS	WT	55	54	55	55	55	55	55			1/2MS	WT	55	54	55	55	55	55	55					pyr1124	63	23	63	63	63	63	63				pyr1124	63	25	63	63	63	63	63
		pyr1124	56	51	54	54	54	54	54				pyr1124	53	48	51	52	52	52	52					gef1,4	63	18	58	59	62	63	63				gef1,4	63	16	63	63	63	63	63
		gef1,4	55	51	54	55	55	55	55				gef1,4	52	46	52	52	52	52	52					gef1,10	63	21	63	63	63	60	60				gef1,10	63	20	62	62	62	62	62
		gef1,10	54	50	53	54	54	54	54				gef1,10	56	51	56	56	56	56	56					gef1,14	63	15	58	58	59	62	62				gef1,14	63	18	59	60	60	62	62
		gef1,14	53	51	53	53	53	53	53				gef1,14	51	48	49	49	49	49	49					gef1,4,10	63	21	63	63	63	63	63				gef1,4,10	63	19	63	63	63	63	63
		gef1,4,10	64	54	60	63	63	64	64				gef1,4,10	62	53	59	59	59	59	59					gef1,4,14	63	15	59	59	62	62	62				gef1,4,14	63	18	60	63	63	63	63
		gef1,4,14	58	47	56	56	56	57	57				gef1,4,14	62	48	62	62	62	62	62					gef1,4,10,14	63	18	55	58	60	61	61				gef1,4,10,14	63	15	60	62	62	62	62
		gef1,4,10,14	55	49	53	53	54	55	55				gef1,4,10,14	56	43	56	56	56	56	56				0.5uM ABA	WT	63	1	13	26	48	59	61			0.5uM ABA	WT	63	0	10	21	38	52	63
	0.5uM ABA	WT	62	1	7	26	52	57	59			0.5uM ABA	WT	54	1	13	33	47	56	56					pyr1124	63	14	33	58	61	61	61				pyr1124	63	15	42	58	63	63	63
		pyr1124	51	7	47	49	49	51	51				pyr1124	57	8	57	57	57	57	57					gef1,4	63	1	14	24	45	62	63				gef1,4	63	0	13	28	44	53	63
		gef1,4	55	1	5	20	40	50	52				gef1,4	58	0	10	26	40	55	57					gef1,10	63	2	15	30	51	57	63				gef1,10	63	1	12	27	41	54	63
		gef1,10	57	0	4	26	42	55	55				gef1,10	57	1	9	17	35	52	56					gef1,14	63	0	5	20	36	39	39				gef1,14	63	0	4	14	32	41	56
		gef1,14	55	1	2	17	34	51	55				gef1,14	51	1	11	26	41	46	51					gef1,4,10	63	1	9	20	34	45	59				gef1,4,10	63	1	5	14	30	42	52
		gef1,4,10	58	0	6	22	39	53	57				gef1,4,10	56	2	10	26	34	50	54					gef1,4,14	63	1	4	19	23	41	41				gef1,4,14	63	2	4	8	19	37	47
		gef1,4,14	61	1	9	17	26	45	50				gef1,4,14	53	0	12	27	39	51	53					gef1,4,10,14	63	0	1	8	13	22	27				gef1,4,10,14	63	2	4	8	14	21	26
		gef1,4,10,14	54	0	0	6	8	13	26				gef1,4,10,14	58	0	0	1	3	13	29
																							Plate 3											Plate 4
Plate 3			Total	1	2	3	4	5	6		Plate 4			Total	1	2	3	4	5	6				1/2MS	WT	63	22	63	63	63	63	63			1/2MS	WT	63	27	57	60	60	60	60
	1/2MS	WT	54	51	54	54	54	54	54			1/2MS	WT	55	51	55	55	55	55	55					pyr1124	63	24	61	62	62	62	62				pyr1124	63	31	63	63	63	63	63
		pyr1124	58	53	54	54	54	54	54				pyr1124	61	52	58	59	59	59	59					gef1,4	63	17	56	61	61	61	61				gef1,4	63	18	60	62	63	63	63
		gef1,4	57	49	55	55	56	56	56				gef1,4	55	48	53	54	54	54	54					gef1,10	63	26	63	63	63	63	63				gef1,10	63	35	63	63	63	63	63
		gef1,10	55	53	55	55	55	55	55				gef1,10	51	47	51	51	51	51	51					gef1,14	63	18	60	61	61	62	62				gef1,14	63	20	60	60	60	60	60
		gef1,14	55	53	55	55	55	55	55				gef1,14	52	50	51	51	51	51	51					gef1,4,10	63	20	61	62	62	62	62				gef1,4,10	63	26	63	63	63	63	63
		gef1,4,10	55	50	51	52	52	52	52				gef1,4,10	59	48	57	57	57	57	57					gef1,4,14	63	17	60	63	63	63	63				gef1,4,14	63	20	62	62	63	63	63
		gef1,4,14	57	44	54	56	56	56	56				gef1,4,14	60	42	58	59	60	60	60					gef1,4,10,14	63	23	56	63	63	63	63				gef1,4,10,14	63	23	58	60	62	62	62
		gef1,4,10,14	57	49	55	55	57	57	57				gef1,4,10,14	60	43	58	60	60	60	60				0.5uM ABA	WT	63	0	11	28	50	62	62			0.5uM ABA	WT	63	1	12	25	47	61	63
	0.5uM ABA	WT	55	1	8	21	44	54	55			0.5uM ABA	WT	52	0	16	35	50	54	54					pyr1124	63	13	41	61	63	63	63				pyr1124	63	16	35	51	63	63	63
		pyr1124	56	5	55	55	55	55	55				pyr1124	58	7	53	57	57	57	57					gef1,4	63	1	16	28	51	60	63				gef1,4	63	1	15	33	51	62	62
		gef1,4	60	1	12	29	45	52	56				gef1,4	57	0	14	29	45	53	55					gef1,10	63	2	15	27	49	61	61				gef1,10	63	3	18	33	47	59	63
		gef1,10	59	1	6	20	37	54	56				gef1,10	57	1	11	25	45	51	54					gef1,14	63	3	6	18	31	42	42				gef1,14	63	1	2	18	33	44	54
		gef1,14	53	0	6	24	42	49	52				gef1,14	53	1	7	20	37	47	51					gef1,4,10	63	1	6	17	33	47	47				gef1,4,10	63	1	4	10	27	37	47
		gef1,4,10	58	0	5	15	36	46	48				gef1,4,10	58	1	8	25	39	52	55					gef1,4,14	63	1	4	12	26	39	39				gef1,4,14	63	0	4	9	13	27	41
		gef1,4,14	52	0	13	18	33	50	51				gef1,4,14	57	0	5	17	35	49	52					gef1,4,10,14	63	0	0	4	14	17	24				gef1,4,10,14	63	0	4	5	10	16	16
		gef1,4,10,14	55	1	1	4	6	18	26				gef1,4,10,14	54	0	1	3	7	14	30																		19:25:00	19:07:00	19:20:00	19:40:00	21:35:00	19:40:00

## Sheet: Figs 8 and S7
tlrl (total lateral root length),lrn (lateral root number),alrl (average lateral root length) prl (primary root length)
MS
abiqu: abi1abi2hab1pp2ca;abiqu4-2: pGPTVpUBQGFPGEF1/abi1abi2hab1pp2ca																										prl (primary root length)
	wt						abi1-1						abiqu						abiqu4-2								wt	abi1-1	abiqu	bargef1gfp4-2
plate1	0.524923	0.129177	0.420657	0.593065	0.200154		0.97546	0.250408	0.97851	0.378967	0.133881		0.477865	0.042241	0.059333	0	0.037397		0.331525	0.383327	0.240995	0.338717	0.287657			plate 1	4.3437	4.95742	2.25047	4.09992
	0.346877	0.220809	0.656288	0.23727			0.892784	0.088932	0.249949	0.287308	0.12286		0.524446		0.050077				0.416054	0.41316	0.159168	0.391727	0.156066				4.85823	3.59592	5.23544	4.04101
	0.169799	0.165297	0.190005	0.314445			0.610672		0.128049	0.931667	0.108476		0.069444						0.353644	0.265335	0.065514	0.310294	0.152359				4.72596	3.65489	4.727	3.92527
	0.16216	0.244275	0.098209				0.118101		0.788281	0.821628	0.125193		0.187789						0.216505	0.211292	0.152305	0.1217	0.269903				4.16932	5.41284	5.18809	3.72487
	0.211229	0.029463	0.055988				0.255326		0.062113	0.192664	0.191231		0.208954						0.133629	0.05613	0.130474		0.166456				3.98502	4.48517	5.5746	4.28045
	0.353519						0.116062			0.278747	0.244638								0.19667	0.050077			0.114679
	0.268879									0.093428									0.039284
	0.093169									0.284019																plate 2	3.81993	3.64516	4.06004	4.73158
																											4.3518	4.66075	4.25642	4.58779
																											3.9164	3.74773	5.03135	3.18234
																											4.31206	4.1208	4.9768	4.35021
																											3.44507	4.12729	4.59081	3.32273
plate2	0.266996	0.540727	0.107847	0.257265	0.265514		0.545999	0.565801	0.470245	0.622582	0.649886		0.163895	0	0.078522	0.050556	0		0.322864	0.241181	0.182888	0.249128	0.108349
	0.177589	0.094455	0.143396	0.137397	0.069444		0.259883	0.303642	0.234722	0.334722	0.466938					0.055988			0.21606	0.292131	0.074794	0.178736	0.200472
		0.351726	0.069444				0.218594	0.196725		0.153511	0.377865								0.356575	0.36396	0.03541	0.38639	0.111976			plate 3	3.30174	2.24151	5.18564	2.89383
		0.185549					0.140614	0.099429		0.209801	0.171515								0.080985	0.30933		0.208874	0.161542				3.84856	4.03998	4.24669	4.09192
		0.210344						0.169444		0.064025	0.314017								0.044466	0.184864		0.508836					3.58302	3.39593	4.81179	3.57298
		0.094455						0.238759			0.075116								0.243484	0.113253		0.246599					2.70535	4.4204	4.89009	3.74013
											0.375264								0.212709	0.031056		0.080985					4.55301	4.19943	2.33483	4.13512
																			0.291853	0.099429		0.044466
plate3	0.276496	0.221067	0.386215	0.146815	0.251783		0.465173	0.48028	0.463717	1.11963	0.58419		0	0	0.02997	0.042384	0.041958		0.313268	0.267849	0.147824	0.223661	0.268889
	0.146314	0.156214	0.102271		0.050861		0.202202	0.333089	0.477922	0.76941	0.542476					0.037909	0.307103		0.093052	0.235705	0.22129	0.121974	0.383149
		0.03646	0.166713		0.14679		0.215579	0.149603	0.234609	0.464557	0.325191						0.12837		0.018955	0.110035	0.122467	0.053612	0.386203
			0.20643				0.147068	0.093245	0.147805	0.055262	0.126641						0.184536			0.09976	0.080641	0.087274	0.186812
							0.064557			0.11988	0.05994						0.375092			0.14681			0.137859
										0.086706							0.156348			0.142979
																	0.174766			0.076276
10ABA
	wt						abi1-1						abiqu						GEF14-2/abiqu							prl (primary root length)
plate 1	0.287589	0.201397	0.320429	0.26185	0.411174		0.414568	0.573206	0.683356	0.593131	0.656475		0.068359	0.175608	0.033556	0.160099	0.07183		0.254419	0.262972	0.339115	0.291924	0.20198				wt	abi1-1	abiqu	bargef1gfp4-2
	0.274436	0.296409	0.339788	0.182208	0.510738		0.449806	0.360666	0.44285	0.57528	0.448183		0.151379	0.09924		0.135678	0.052129		0.130977	0.130661	0.216213	0.078779	0.249299			plate 1	4.09484	6.75666	3.00205	2.50087
	0.447079	0.266499	0.106813	0.301671	0.493591		0.427029	0.315565	0.457887	0.382777	0.532061		0.151463	0.105821		0.108614	0.045044		0.270612	0.126887	0.193467	0.337596	0.230625				3.90265	5.82653	2.00238	5.15876
	0.065056	0.294951	0.126747	0.183871	0.166191		0.320554	0.394782	0.21815	0.329144	0.513864		0.174372	0.138473		0.199863	0.114802		0.193017	0.145616	0.195532	0.245496	0.185832				4.75982	3.45978	3.65981	1.72579
	0.089114	0.2125	0.414166	0.355359	0.322497		0.250673	0.242026	0.1309	0.302488	0.394189		0.035335	0.11349		0.098648	0.070929		0.046151	0.165829	0.278527	0.088077	0.07593				3.89798	6.55491	3.1006	4.51727
	0.12944	0.135402	0.255753	0.178691	0.256534		0.400108	0.353739		0.208393	0.295593		0.085324	0.065056		0.156418	0.120971		0.208245	0.060143	0.193825	0.209603	0.112861				4.58637	5.94303	2.61481	3.93125
	0.109625		0.324963	0.1643	0.151562		0.263701	0.29334			0.270892		0.093586	0.118013		0.077427	0.07428		0.151491	0.313831	0.192279	0.180065	0.164673
	0.260334		0.304814	0.13217	0.127133		0.130147	0.151195			0.175976		0.117149				0.074834		0.18778	0.238778	0.106048	0.144356	0.097006
	0.173334		0.211163	0.261101				0.294708									0.120564		0.085357	0.254533	0.140559
	0.170838			0.192997																						plate 2	3.52542	5.0317	2.88871	4.26964
				0.167909																							5.09237	7.15942	4.7287	4.67826
				0.149087																							4.39949	7.21641	3.91196	5.47243
																											5.30394	6.3178	3.45261	5.78096
																											4.58084	5.97036	3.92749	5.67218
plate 2	0.243579	0.176493	0.285813	0.279913	0.251753		0.459968	0.866499	0.557479	0.523038	0.399066		0.041212	0.154498	0.064204	0.07593	0.130288		0.22682	0.230141	0.185777	0.27863	0.506625
	0.304679	0.075991	0.375426	0.266412	0.290108		0.615447	0.501808	0.511739	0.376459	0.314878		0.167922	0.205445	0.039389	0.060901	0.044117		0.369723	0.166635	0.042093	0.224469	0.08005			plate 3	3.70572	5.65198	3.76569	6.11164
	0.096293	0.084893	0.607605	0.325925	0.078779		0.244043	0.48034	0.444236	0.350795	0.120629		0.080679	0.203425	0.195216	0.115377	0.057489		0.133628	0.317762	0.305958	0.389582	0.127977				3.67699	6.66991	2.79159	4.65653
	0.289865	0.260667	0.193475	0.153803	0.088338		0.205517	0.373351	0.385517	0.469893	0.39062		0.145501	0.074527	0.150036	0.142538	0.124484		0.213699	0.328128	0.273537	0.299546	0.443395				3.80917	7.02485	2.62565	4.92214
	0.041212	0.371623	0.132904	0.364404	0.492964		0.403004	0.186521	0.363071	0.276639	0.146891			0.06809	0.084241	0.217804	0.218378		0.335792	0.187946	0.325837	0.076292	0.253033				3.87788	5.8868	3.47205	4.19811
	0.113855	0.105029	0.186037	0.0857	0.163948		0.452748	0.279533	0.57233	0.311876	0.276547			0.256183	0.143723	0.179717	0.158863		0.219898	0.232406	0.372612	0.037478	0.267814				4.55916	6.35	2.26479	5.18893
	0.246356	0.258204	0.374817	0.402463	0.305129		0.258913	0.366557	0.240606	0.066728	0.123598			0.142021	0.089525	0.139053	0.075991		0.261227	0.21878	0.085104	0.119405	0.238759
	0.117138	0.194743	0.269298	0.233907	0.132801		0.184056	0.319485	0.25273	0.567144	0.274156					0.195367	0.163956		0.442138	0.086816	0.328386	0.120758	0.203008
	0.236395	0.088493	0.285201	0.165742	0.359073			0.201204	0.236939	0.330224						0.155252	0.157657			0.128473	0.105528	0.063917	0.178272
	0.328014	0.095094	0.222349		0.112476				0.293192							0.149213	0.144781				0.162684	0.123717
	0.264046																					0.157138
plate 3	0.581729	0.23667	0.312422	0.371314	0.179977		0.559732	0.531613	0.639756	0.556492	0.451832		0.082757	0.051598	0	0.066728	0.145739		0.244788	0.152256	0.261258	0.152221	0.129899
	0.402205	0.529901	0.090949	0.436299	0.356294		0.42605	0.418129	0.423439	0.474834	0.684512		0.06916	0.030451		0.196149	0.06809		0.105879	0.123192	0.052305	0.464553	0.451839
	0.255082	0.159734	0.505024	0.152956	0.146956		0.202237	0.300355	0.254605	0.342644	0.471662		0.184198	0.079425		0.060143	0.057489		0.260481	0.082702	0.113406	0.063701	0.073971
	0.158467	0.53639	0.362486	0.143882	0.21716		0.501385	0.387924	0.335773	0.364613	0.382176		0.060371	0.069952		0.152319	0.120057		0.15517	0.117226	0.364762	0.153751	0.404356
	0.496995	0.162823	0.42805	0.500041	0.1144		0.217397	0.206048	0.179976	0.334622	0.256528		0.043382	0.206642		0.17191	0.180852		0.382055	0.311901	0.056928	0.417908	0.051598
	0.180109	0.15481	0.238018	0.566053	0.06916		0.132524	0.326594	0.333476	0.334552	0.271841		0.124907	0.165348		0.141997	0.061352		0.29454	0.246796	0.303271	0.284767	0.314774
	0.40787	0.540699	0.365785	0.220191	0.131096		0.31562	0.290392	0.212076	0.230323	0.294356		0.074834			0.157825	0.180037		0.282128	0.180649	0.095816	0.206329	0.346157
	0.176061	0.226441	0.256	0.355635	0.064418		0.194702	0.190949	0.219607	0.216495	0.233171		0.066934			0.128751	0.166688		0.314378	0.118817	0.077605	0.240422	0.134868
	0.17127	0.476107	0.261949	0.521634				0.146284	0.2661	0.233365			0.038802				0.110956		0.272259	0.092352	0.090949	0.270779	0.144483
	0.169081	0.252939	0.262307	0.360061					0.474231	0.17004									0.215953			0.226975	0.185937
		0.217822		0.090312															0.190761			0.141072	0.132835
				0.139904
0.1IAA
abiqu, abi1abi2hab1pp2ca;abiqu4-2, pGPTVpUBQGFPGEF1/abi1abi2hab1pp2ca
	wt						abi1-1						abiqu						abiqu4-2							3d primary root length
plate 1	0.562813	0.407546	0.322775	0.155096	0.467757		1.57051	1.47486	1.52205	1.40925	1.27664		0.158605	0.045366	0.181811	0.079973	0.091599		0.429492	0.057383	0.555147	1.06507	0.314716				wt	abi1-1	abiqu	gef4-2/abiqu
	0.554452	0.435321	0.407074	0.887055	0.487047		1.37837	1.4689	1.45351	0.871619	1.15542		0.045015	0.202232	0.252269	0.040576	0.18825		0.587895	0.028135	0.453217	0.289444	0.355075			plate 1	1.36058	1.16753	1.75521	1.44956
	0.209327	0.071654	0.380831	0.039788	0.35655		0.957933	1.20498	1.34418	0.964157	0.934034		0.145197	0.078374	0.079973	0.03281	0.016881		0.064157	0.078374		0.401132	0.079973				1.14932	1.47028	1.42231	1.24428
	0.302248	0.572948	0.455216	1.14509	0.081929		0.675072	0.661896	1.66852	0.620421	0.834227		0.11498			0.17283	0.070257		0.326768	1.84929							1.44172	1.24368	1.47004	1.32604
	0.137682	0.488928	0.495912	0.224466	0.069601		0.471619	0.765861	1.26123	0.06799	0.277439		0.243228			0.063661	0.126031		0.557584								1.54018	1.25238	1.62937	1.26932
	0.069869	0.387311	0.028692		0.372314		0.26862	0.359815	1.07392		0.453382					0.095657	0.131207		0.056269								1.35589	1.05892	1.83856	1.42449
	0.163344	0.050329	0.065861		0.402681		0.453084		0.684384							0.090031	0.442405		1.43666
			0.092361		1.00841		0.33977		0.370348							0.047746			0.756142
			0.743557		0.70874		0.079973		0.2677
			0.229627		0.181677		0.9947																			plate 2	1.38633	1.23516	1.95147	1.14351
			0.053382		0.54302																						1.46081	1.32676	1.97282	1.40139
			0.248906																								1.3048	1.48002	1.7134	1.3032
			0.060604																								1.57557	1.48984	1.945	1.42772
plate 2	1.03222	0.354858	0.676198	0.721696	0.717966		1.48835	1.67769	1.72486	1.36209	1.73335		0.09955	0.110837	0.13737	0.259388	0.11098		1.02963	0.09365	1.67132	0.584404	0.22281
	0.150304	0.071175	0.14131	1.25147	1.10296		1.34583	1.44577	1.5696	1.25715	1.45746		0.179308	0.126449	0.126449	0.034227	0.039788		0.708308	0.078777	0.494036	0.442853	0.590566			plate 3	1.37183	1.41698	1.99277	1.492
	0.067757	0.226733	0.250248	0.059815	0.786923		0.885983	1.26016	1.38987	0.710837	0.923255		0.1328	0.276504	0.143459	0.067757	0.192692		0.085891	1.64808	0.070505	0.053084	0.098431				1.49316	1.35485	1.92435	1.54939
	0.06562	0.064157		0.095657			0.750221	0.927697	0.940965	1.05323	0.767757		0.168807	0.058747	0.042853	0.087895	0.107502			0.561044	0.045366	0.034227	0.050954				1.46714	1.3555	1.76427	1.40544
	0.533195	0.15244		0.050642			0.790791	0.801707	0.227002	0.533335	0.461896		0.120815	0.109255	0.103755	0.207133	0.031831			1.79005		0.034227	0.039788				1.54279	1.53876	1.93763	1.41821
		0.053084		0.028692			0.599556	0.742749	0.645015	0.386395	0.548076		0.201772	0.035588	0.136097	0.264599	0.106168			0.76852		0.518424	0.075702				1.46228	1.31266	1.68779	1.40956
		1.92097		0.058747			0.266964	0.491184	0.411959	0.539748	0.120421		0.11963	0.034227	0.064157	1.06414	0.034227					0.306378	0.033761
				0.035588			0.176322	0.428351	0.684547	0.342554	0.498732			0.26384		0.042853
								0.233395	0.1463	0.406564				0.022508		0.08365
plate 3	1.00822	0.063861	0.267233	0.254288	0.246778		1.41424	1.66013	1.59878	1.43407	1.45544		0.204418	0.333118	0.459712	0.950931	0.073265		0.022191	1.5025	0.56576	1.06318	0.1577
	0.100015	0.090313	0.605436	0.327771	0.932566		1.14313	1.79029	1.37019	1.44467	1.31763		0.186538	0.445217	0.145969	0.071565	0.089868		0.07871	0.133149	0.537791	0.277968	0.031383
	0.217895	0.938924	0.992379	0.692805	0.446164		1.22051	1.16739	1.04248	0.988766	1.00312		0.330694	0.115096		0.062767	0.07225		0.054809	0.074598	0.370351	0.08793	0.042686
	0.202192	0.911313	1.14746	0.02807	0.929733		0.777511	0.947535	0.898633	0.82807	0.527043		0.014035	0.129016		0.080012	0.138416		0.079394	1.16272	0.035088	0.485886	0.174163
	1.2491				0.891922		0.616795	0.660496	0.708364	0.78566	0.517971		0.295341	0.182189		0.124944	0.040919		0.047075		1.02164	0.296384	0.876375
					0.723213		0.481838	0.378459	0.588383	0.73265	0.095449		0.047075	0.199541		0.080012			0.025302		1.36348	0.769239
					0.064699		0.059546	0.098246	0.662767	0.456577				0.066203								0.028934
							0.16562		0.31383	0.064699
									0.49622
									0.129126
0.1IAA+10ABA
lateral root length																									primary root length
	wt						abi1-1						abiqu						GEF14-2/abiqu						prl
plate 1	0.178618	0.040186	0.076792	0.212191	0.239018		0.299815	0.128144	0.197431	0.379743	0.09458		0	0.059635	0	0	0		0.051996	0.149254	0.043126	0.181623	0.064881			wt	abi1-1	abiqu	gef4-2/abiqu
	0.099713	0.253665	0.675506	0.088557	0.189965		0.222671	0.099443	0.049858	0.26431	0.040186			0.040523					0.059407	0.042809	0.206366	0.074392	0.084873		plate 1	0.991378	1.14845	1.42018	1.47259
	0.0543	0.039156	0.170519	0.042597	0.060316		0.060616	0.098664	0.114536	0.076792	0.134332			0.066128					0.057545	0.042276	0.035126	0.083743	0.065021			1.5445	1.13248	1.51918	1.54919
	0.024284	0.060241	0.033269	0.121815	0.048568		0.059407	0.125858	0.03012	0.036144	0.206168								0.036144	0.133977	0.087556	0.040186	0.027108			1.22057	1.0711	1.66515	1.33648
	0.051996	0.10957	0.077205	0.0543	0.044472		0.120556	0.201672	0.037257	0.110395	0.146406								0.043126	0.063824	0.043126	0.060014	0.052603			1.06586	0.966298	1.52378	1.4511
	0.167107	0.042809	0.073841	0.058172	0.074574		0.152205	0.293305	0.024096	0.208858	0.136381								0.042188	0.064037	0.083689	0.049032	0.039156			1.19099	1.28835	1.58273	1.45609
		0.037257	0.044777		0.072914		0.120368		0.113935		0.088587									0.06439	0.08839	0.049032	0.057938
		0.0543	0.057149		0.033132		0.103295		0.095364		0.077439									0.056831	0.080032	0.021084	0.060989
		0.027108	0.047624				0.078139		0.075481											0.047049	0.039617		0.06446
		0.033676					0.081936													0.063824	0.055376				plate 2	1.49912	1.57103	1.85291	1.50481
		0.057229					0.091607																			1.29072	1.46519	1.59287	1.36855
		0.051821																								1.3458	1.37489	1.54516	1.37777
																										1.32037	1.80964	1.84207	1.71639
																										1.37224	1.62444	1.41374	1.32641
plate 2	0.169894	0.145827	0.203944	0.303154	0.050491		0.153834	0.0853	0.309081	0.176056	0.239464		0.024284	0.01622	0	0.063539	0.042276		0.081936	0.0543	0.104427	0.037257	0.024838
	0.039272	0.089858	0.15125	0.102184	0.366498		0.124065	0.146251	0.327357	0.52543	0.055294		0.053448			0.033676	0.033269		0.174698	0.154103	0.038337	0.03012	0.04558
	0.055294	0.093809	0.086304	0.091161	0.064671		0.046075	0.244056	0.081548	0.090663	0.039156					0.033269			0.034342	0.05933	0.041953	0.1103	0.086741		plate 3	1.28151	1.28881	1.49767	1.33194
	0.081102	0.062893	0.077205	0.048193	0.11509		0.090261	0.082877	0.034342	0.366613	0.035255					0.015358			0.089858	0.096657	0.063796	0.057938	0.258574			1.40434	1.60472	1.65522	1.50555
	0.04558	0.049401	0.081102	0.070058	0.060241		0.13303	0.299379	0.16129	0.043005	0.220837					0.021298			0.10178	0.039617	0.058778	0.088995	0.01622			1.27527	1.68623	1.80229	1.56185
	0.048661	0.048193	0.07952	0.076792	0.036144		0.037741	0.124536	0.115665	0.060989	0.043856					0.024838			0.054964	0.037257	0.034342	0.07952	0.021298			1.25125	1.69819	1.37598	1.56849
	0.0543	0.130702	0.062095	0.075301	0.043126		0.115914	0.179618	0.034342	0.157609	0.060915								0.047624	0.053628	0.071848	0.030271	0.059209			1.28747	1.54215	1.53101	1.33198
	0.032441	0.024096		0.075481					0.03627	0.060316	0.082708								0.057149	0.040968		0.037741	0.049032
	0.030271	0.081046		0.024284					0.083689	0.218558	0.173348								0.053288			0.668742	0.0903
		0.053628							0.108433	0.136056	0.121978												0.049032
										0.182548	0.113422														plate 4	1.39575	1.83322	1.69069	1.59671
										0.084873	0.450969															1.42929	1.67338	1.74322	1.60057
										0.131612																1.22621	1.57271	1.6766	1.54346
																										1.52601	1.62561	1.72837	1.54829
																										1.36281	1.57693	1.78654	1.36485
plate 3	0.031011	0.100227	0.160307	0.132324	0.076792		0.493915	0.083526	0.142077	0.501169	0.158173		0.136857	0.02777	0.0381	0	0		0.155597	0.052689	0.17466	0.176143	0.175525
	0.02777	0.072914	0.160501	0.490368	0.153879		0.047624	0.249149	0.137939	0.195138	0.376058		0.027275	0.028415	0.027275				0.034342	0.142296	0.028575	0.066128	0.053288
	0.039617	0.090261	0.049858	0.080032	0.084391		0.127134	0.149718	0.374976	0.13379	0.16141		0.027275	0.036395	0.035126				0.042809	0.057149	0.043126	0.046759	0.086146
	0.031011	0.096421	0.0381	0.021084	0.085618		0.094283	0.118066	0.146231	0.063895	0.054964		0.035255	0.035255					0.027275	0.09491	0.185373	0.115914	0.041953
		0.072851	0.047624	0.037741	0.047624		0.350178	0.074086	0.277116	0.148549	0.040968		0.020205	0.051293					0.036144	0.051821	0.086252	0.0922	0.040523
		0.030717	0.064671	0.031447	0.048568		0.053373	0.097756	0.091014	0.309531	0.036643			0.033132					0.02777		0.054217	0.05455	0.039272
		0.043126	0.080032	0.105535	0.0543		0.159975	0.042276	0.064037	0.114813	0.035255										0.060316	0.071405	0.042276
		0.119915	0.083309	0.074817	0.163679		0.114022				0.042168										0.039272	0.033269
			0.049401	0.045181			0.093713				0.082282
plate 4	0.20115	0.189272	0.142349	0.172917	0.217065		0.070317	0.17846	0.312209	0.258213	0.290944		0.08797	0	0.057859	0.028415	0.042597		0.063824	0.050491	0.2297	0.232357	0.123377
	0.126213	0.178039	0.06656	0.173959	0.178		0.062022	0.531659	0.216859	0.060241	0.354761		0.051205		0.062095	0.034342	0.039156		0.14604	0.104931	0.16969	0.02777	0.042168
	0.09045	0.036144	0.060616	0.14787	0.090145		0.421031	0.279199	0.143168	0.131315	0.235232				0.027275	0.02694	0.023525		0.046125	0.033676	0.152727	0.104595	0.048193
	0.056027	0.079062	0.070252	0.05013	0.072789		0.057229	0.073348	0.130522	0.097688	0.118711								0.120374	0.091805	0.051293	0.032441	0.039617
		0.075841	0.0543	0.042276	0.108036		0.057938	0.242607	0.088587	0.054964	0.134982								0.111086	0.027108	0.065784	0.024096	0.02694
		0.060316	0.047049	0.040968	0.030271		0.120368	0.101145	0.078139	0.054964	0.309659								0.051558	0.047049	0.022939	0.018072	0.058483
		0.055376	0.072851	0.044777			0.078139	0.119481		0.17012	0.05013								0.021298	0.027275	0.064037	0.046759	0.051205
		0.033676		0.021928			0.066878	0.046759		0.097135	0.067687								0.039156	0.039272	0.034342	0.02777	0.051821
		0.057938					0.060989	0.1927		0.09458									0.047624		0.019286	0.021298	0.036395
								0.139653		0.226152									0.04344				0.043856
								0.149919		0.102409									0.042276				0.061802
										0.08688

## Sheet: Fig S4
6.13 +6.21+7.01 YNGEF1,YCPP2C 6.13 48h, 6.21 51h, 7.01 51h
GEF1 PP2C interaction, GFP 488, pinhole 90um, first master gain 800,second reuse parameters.
	Area	mean	intden
ABI1	70.691	9.425	666.263
	66.833	9.191	614.262
	71.211	10.386	739.597
	64.731	10.135	656.049
	64.562	9.171	592.098
	70.341	8.875	624.276
	68.563	8.431	578.055
	59.297	8.56	507.582
	64.25	8.425	541.306
	61.252	9.043	553.902
ABI2	58.663	3.578	209.914
	57.555	4.127	237.541
	64.471	2.476	159.632
	57.628	3.731	215.011
	60.135	3.123	187.805
	71.17	2.558	182.052
	64.341	2.968	190.96
	61.39	2.65	162.681
	73.542	3.343	245.841
	59.431	3.581	212.812
HAB1	64.344	2.35	151.202
	71.871	1.562	112.261
	63.39	1.681	106.552
	60.851	1.666	101.37
	69.961	1.181	82.633
	67.467	2.67	180.136
	61.751	1.226	75.705
	63.927	1.291	82.529
	66.533	1.959	130.331
	77.414	1.03	79.733
PP2CA	61.355	0.807	49.511
	68.698	0.795	54.614
	52.614	0.673	35.428
	63.884	0.529	33.794
	54.63	0.881	48.12
	59.581	0.532	31.696
	72.562	0.585	42.447
	58.414	0.624	36.447
	65.494	0.648	42.437
	70.121	0.51	35.762
ROP11	75.461	9.886	746.007
	58.742	10.191	598.64
	61.063	11.182	682.806
	70.432	10.343	728.478
	56.757	9.896	561.667
	63.876	11.125	710.621
	60.168	9.373	563.955
	55.483	10.065	558.436
	61.465	10.742	660.257
	63.083	11.082	699.086

## Sheet: Fig S8A,S8B
MS
1124, pyr1pyl124; col-58, pGPTVpUBQGFPGEF1/Col;1124-16, pGPTVpUBQGFPGEF1/pyr1pyl124, 1/2 MS grow 4 days and transfer,																									prl (primary root length)
	wt						pyr1124						col-58						1124-16							wt	1124	col-58	1124-16
plate 1	0.037268	0.053359	0.400591	0.156248	0.336343		0.191962	0.285982	0.186489	0.251296	0.093169		0.21288	0.75384	0.290909	0.378326	0.538765		0.240945	0.596585	0.572285	0.376565	0.229049		plate 1	3.31022	4.10504	3.51614	3.38709
		0.113346		0.113346			0.350727	0.389537		0.15785	0.1424		0.083749	0.685616	0.416864	0.516216	0.845288		0.181762	0.686797	0.452089	0.105409	0.21272			4.0777	3.98279	3.89914	4.07873
		0.103078								0.279639	0.143372		0.408987	0.303649	0.498821	0.480266	0.681917		0.111803	0.337999	0.183189	0.278525	0.378246			4.22156	3.66884	4.17581	3.52941
		0.218718								0.299241			0.130171	0.035355	0.31105	0.113692	0.235385		0.065085	0.19053	0.05069	0.083333	0.315997			4.14225	3.941	4.61286	3.52166
													0.328586	0.071686	0.223294					0.18775	0.044876					3.30838	3.68577	4.61061	3.35557
													0.549244		0.15713
													0.428665		0.097183
															0.044876										plate 2	3.82956	3.20528	3.86165	3.00812
																										3.76082	3.63843	4.21073	3.36124
																										3.00694	3.23319	3.99312	3.93289
																										3.49152	3.80964	3.59693	4.0795
																										3.59051	3.91735	4.69386	3.36925
plate 2	0.29037	0.568693	0.05069	0.421144	0.26407		0.194186	0.278822	0.055902	0.338225	0.130171		0.76978	0.093169	1.07663	0.510539	0.305782		0.242741	0.078617	0.509334	0.288035	0.250693
	0.216163	0.07683		0.210536	0.197554		0.090139	0.199345		0.322702	0.074536		0.175616	0.067185	0.330487	0.518528	0.250644		0.116667	0.055902	0.265886	0.384927	0.456826
		0.467054					0.186543	0.383061		0.112114	0.166059		0.363336	0.201556	0.158285	0.220724	0.539163		0.083333	2.12012	0.241612	0.11577	0.675296		plate 3	3.13311	3.18177	4.59976	2.65828
							0.052705				0.176777		0.253999	0.060668	0.338906	0.391675	0.653685			0.21011	0.082496	0.106066	0.097183			3.85332	4.07667	4.0642	3.60492
													0.100347	0.108653	0.075	0.455777	0.732632				0.196476	0.15568	0.078617			3.54606	3.4862	4.10946	2.96285
													0.390991	0.488691		0.101379	1.59297				0.034359	0.195256	0.078617			3.22595	4.06818	4.11895	3.05809
														0.294086		0.067185										2.73388	4.39779	4.14269	2.85252
														0.962846
plate 3	0.130555	0.265843	0.153623	0.144063	0.095589		0.106872	0.326618	0.154111	0.070033	0.347164		0.325867	0.198452	0.734578	0.161665	0.051841		0.290787	0.220585	0.284071	0.391065	0.07557
		0.062424	0.129602	0.206955	0.040984		0.033796	0.087132	0.067592	0.091642	0.185471		0.059107	0.113944	0.268431	0.331262	0.179033		0.07557	0.069551	0.39877	0.219634	0.136421
				0.103681				0.070033		0.198521	0.175592		0.329692	0.117359	1.16592	0.243706	0.537092			0.202261		0.07557	0.474734
				0.249779				0.047795		0.02592	0.174185		0.399239	0.057377	0.434685	0.188703	0.507832			0.542691		0.051841	0.130555
										0.12847	0.095589		0.313391		0.092735	0.618593	0.594822			0.583131			0.250749
										0.059107			0.113872		0.164139		0.033796						0.118215
													0.116497		0.326139
															0.062424
ABA
1124, pyr1pyl124; col-58, pGPTVpUBQGFPGEF1/Col;1124-16, pGPTVpUBQGFPGEF1/pyr1pyl124, 1/2 MS grow 4 days and transfer,																										prl (primary root length)
	wt							pyrpyl					col-58						1124-16							wt	1124	col-58	1124-16
plate 1	0.12093	0.051759	0.148215	0.146933	0.347165		0.325362	0.388381	0.188473	0.772103	0.177286		0.12802	0.05614	0.107256	0.135901	0.143615		0.03766	0.640831	0.560656	1.42059	1.04258			3.47867	5.75453	4.10189	5.88551
	0.073198	0.44347	0.252632	0.536532	1.15489		0.166436	0.807588	0.376649	0.350477	0.485027		0.040483	0.067368	0.051759	0.145965	0.439044		0.16671	0.051759	0.087694	1.02551	0.915077			3.54937	5.85233	3.58147	4.66089
	0.055576	0.898675	0.032735	0.062767	0.071895		0.164763	0.253122	0.104879	0.124646	0.350147		0.039697	0.023147	0.050837	0.092929	0.160674		0.254367	0.38514	0.051759	0.045262	0.551453			3.55716	5.80082	3.25671	5.42342
	0.062009	0.145965	0.03766	0.050213			0.111896	0.242976	0.285994	0.057252	0.709236		0.045262	0.239012		0.104427	0.478556		0.263161	0.062767	0.05642	0.040871	0.065711			3.9168	5.29665	3.29465	4.73636
	0.070344	0.081742					0.090551	0.143173	0.343195	0.318489	0.23417		0.071895	0.109005		0.044912	0.168245		0.333585	0.194062	1.00479	0.095933	0.068298			4.10447	5.31535	3.52278	3.9318
	0.059678	0.088766						0.052632	0.147362	0.426059	0.407003			0.446233		0.035506	0.467622		0.05614	0.243962	0.337021	0.847734	0.33294
	0.067835								0.453407	0.341243	0.148321			0.422811			0.320709		1.10415		0.753025	0.91417	0.482742
	0.046295								0.525393		0.051759			0.231889			0.371751		0.917337		0.05614		0.788145			3.39698	5.92634	3.82512	4.88966
									0.315964		0.058612												0.217027			3.38735	6.07764	3.9995	4.49667
											0.034149															3.53984	4.46488	3.10982	5.34142
																										2.2409	5.63686	3.24551	4.6163
																										3.44708	4.91563	2.6507	5.32279
plate 2	0.314404	0.080967	0.073198	0.032735	0.231039		0.415248	0.366087	0.307713	0.14291	0.171021		0.18326	0.394214	0.810584	0.688628	0.184262		0.641837	0.958803	0.240245	0.445679	0.695298			3.68413	5.8304	4.19264	4.60891
	0.078194	0.380408	0.034149	0.043847	0.028626		0.342311	0.336013	0.228048	0.133444	0.369103		0.230078	0.63169	0.047527	0.590907	0.754804		0.029752	0.847887	0.223892	0.033606	0.729117			3.3896	2.26312	3.95611	5.57207
	0.269549	0.040483	0.02807	0.09	0.039697		0.165114	0.144653	0.040871	0.075529	0.42949		0.376573	0.049724	0.044199	0.871282	0.508927		0.413969	0.070753	1.03377	1.42095	0.039067			3.79844	5.16058	3.62882	3.82219
	0.142914	0.032735		0.042755	0.040871		0.280584	0.18526	0.260129	0.20364	0.6903		0.176104		0.056343	0.696886	0.367001		0.057681	0.905789	0.188276	0.668568	0.668356			4.3054	4.8437	3.51102	4.99098
	0.095439	0.051759		0.035947	0.028626		0.383707	0.414759	0.414226	0.162904					0.116154	0.498731	0.055249		0.742545	0.416196	0.967568	0.644902				3.1755	5.19332	3.64277	4.89766
	0.03766	0.023818		0.033684			0.198486	0.192693	0.559108	0.748614					0.052413	0.771902	0.056343		0.697005	0.532543	0.612562	0.168395
	0.039697								0.477851	1.03004					0.06744	0.140875				0.032215	0.448086
	0.859778														0.028171	0.449638					0.076754
															0.042076	0.474192
															0.104243
plate 3	0.058658	1.78468	0.045344	0.049333	0.026708		0.812469	0.893185	0.405542	0.057939	0.169087		0.082955	0.599401	0.025911	0.20333	0.10445		0.123757	0.685971	0.084459	0.308763	0.699014
	0.289546	1.23415		0.032389	0.025911		0.154904	0.369115	0.247168	0.10545	0.073287		0.032389	0.243386	0.059722	0.434653	1.00133		0.328151	0.384262	0.041478	0.518329	0.26268
		1.58023					0.168771	0.028969	0.553752	0.536087	1.43253		0.150365	0.135012		0.685171	0.084459		0.296586	0.402304	0.054965	0.643867	0.846522
		0.599749					0.044728	0.098026	0.0583	0.352541	0.560517		0.113314	0.213888		0.233586	0.055724		0.063798	0.56373	0.047159		0.227091
		0.618899						0.780419	0.046712	0.807973			0.421048	0.274139		0.049333	0.061453		0.045804	0.18818	0.139535		0.458085
		0.813902						0.040969	0.523215				0.059722	0.082447		1.07426			0.574538	0.518033	0.660517		0.391424
														0.566584		0.969622			0.397167	0.662178	0.196441
														0.497045		0.529989			1.00567		0.788114
																					1.03017
																					0.151228
IAA
1124, pyr1pyl124; col-58, pGPTVpUBQGFPGEF1/Col;1124-16, pGPTVpUBQGFPGEF1/pyr1pyl124
O day primary root length						3 day lateral length
plate 1	wt	1124	col-58	1124-16			wt						1124						col-58						1124-16
	1.26761	1.26201	1.12331	1.09163		plate 1	0.078765	0.345117	0.084864	0.283164	0.118073		0.238319	0.220736	0.065014	0.212694	0.117152		0.04607	0.355847	0.313948	0.662268	0.045873		0.188166	0.183191	0.108421	0.108589	0.113202
	1.49659	1.16743	1.16345	1.04819			0.160051	0.554179	0.300999	0.030267	0.214723		0.066121	0.256375	0.247806	0.039613	0.168524		0.361593	0.47726	0.062088	0.61137	0.103016		0.240661	0.19921	0.156194	0.14066	0.162237
	1.27647	1.17181	1.08466	1.06176			0.075745	0.095239	0.256288	0.191647	0.110297		0.146958	0.408653	0.2616	0.257458	0.090968		0.195003	0.18716	0.089848	0.341157	0.276277		0.149582	0.130951	0.198854	0.214596	0.265467
	1.33654	1.34082	1.19185	1.08303			0.233841	0.124176	0.168993	0.074384	0.13221		0.13076	0.131208	0.176538	0.166238	0.162089		0.385753	0.266595	0.344784	0.652069	0.054294		0.273639	0.175325	0.332649	0.26102	0.102575
	1.35725	1.26164	0.98939	1.15901			0.089081	0.105236	0.234067	0.236494	0.200167		0.195393	0.095668	0.243541	0.231592	0.197946		0.336242	0.310033	0.166378	0.139823			0.233746	0.112908	0.445483	0.315569	0.155601
							0.107132	0.184655	0.183313	0.130508	0.159043		0.263204	0.146865	0.170069	0.043121	0.112771		0.277004	0.329736		0.141165			0.225907	0.349223	0.258501	0.096092	0.411798
							0.130983	0.091746	0.116214	0.208945	0.040964		0.188478	0.236228	0.136777		0.126337		0.243369	0.274551						0.089443	0.263704	0.18057
plate 2	1.22882	1.37259	1.04015	1.08299				0.162104	0.048562						0.120877		0.1019		0.275854	0.157071						0.157471	0.205419	0.11982
	1.34003	1.27793	1.10806	1.02816				0.150121							0.129139		0.120468		0.217036	0.251551							0.151143	0.244271
	1.32851	1.16002	1.04182	1.10132				0.045873									0.129817		0.185787
	1.25375	1.08793	1.07065	1.12226
	1.15205	1.094	1.03129	1.14041
						plate 2	0.135892	0.210353	0.069484	0.061986	0.023595		0.036876	0.109726	0.049824	0.24943	0.267452		0.347713	0.145825	0.173637	0.359776	0		0.32872	0.348529	0.121594	0.130076	0.174026
plate 3	1.3593	1.19588	1.15098	1.11897			0.155484	0.275861	0.250564	0.258427	0.1433		0.133817	0.212176	0.285917	0.117365	0.22007		0.265222	0.20782	0.787026	0.259268			0.077199	0.210808	0.457424	0.165358	0.275841
	1.09674	1.28457	1.23832	1.16427			0.293382	0.308418	0.147781	0.119015	0.27907		0.259404	0.105557	0.151181	0.207063	0.14819		0.064014	0.361065	0.100276	0.394852			0.081003	0.135778	0.115788	0.175152	0.390714
	1.51741	1.17916	1.06734	1.29045			0.247717	0.328052	0.195388	0.272526	0.036378		0.101828	0.118991	0.073451	0.294443	0.250837		0.387219	0.464777	0.384626	0.278996			0.296164	0.069746	0.27145	0.202285	0.16888			prl
	1.30346	1.27582	1.16674	1.21337			0.171163	0.234047	0.234502	0.16235	0.184213		0.071809	0.494336	0.332093	0.174741	0.093846		0.252953	0.096895	0.566673	0.059966			0.132134	0.110613	0.09212	0.107881	0.385325				wt	1124	col-58	1124-16
	1.33395	1.17767	1.21746	1.23639			0.062856	0.26781	0.209044	0.17581	0.083339		0.140914	0.236649	0.186446	0.19118	0.109134		0.26078	0.275256	0.101328	0.251384			0.655336	0.084264	0.122279	0.126078	0.3111			plate 1	1.26761	1.26201	1.12331	1.09163
							0.140255	0.179218	0.11567	0.121819	0.085874		0.299136	0.139963	0.064014	0.193228	0.262363		0.23977	0.260478	0.124193	0.279493			0.256628	0.300212	0.159131	0.209817	0.273439				1.49659	1.16743	1.16345	1.04819
								0.164661		0.109967			0.164312	0.207126	0.411653	0.113488	0.258576		0.081287	0.075526	0.231554	0.188017			0.132807	0.204149	0.114306	0.288589					1.27647	1.17181	1.08466	1.06176
plate 4	1.4968	1.37221	1.15796	1.23086									0.082513	0.198149			0.055541			0.192464	0.385816	0.288876			0.104011	0.123509	0.177161						1.33654	1.34082	1.19185	1.08303
	1.54098	1.35987	1.20391	1.35633									0.083939				0.132719				0.170768	0.191483			0.205005		0.266107						1.35725	1.26164	0.98939	1.15901
	1.45353	1.3037	1.29393	1.14883																							0.38367
	1.61109	1.4449	1.24981	1.33581																							0.196579
	1.15741	1.29092	1.23177	1.13383																							0.164852					plate 2	1.22882	1.37259	1.04015	1.08299
																																	1.34003	1.27793	1.10806	1.02816
																																	1.32851	1.16002	1.04182	1.10132
																																	1.25375	1.08793	1.07065	1.12226
						plate 3	0.388499	0.188257	0.270703	0.330256	0.290183		0.154191	0.225651	0.341055	0.243746	0.097284		0.590873	0.102097	0.35661	0.319893	0.606864		0.228228	0.14883	0.366355	0.09001	0.38407				1.15205	1.094	1.03129	1.14041
							0.126794	0.17519	0.150816	0.089465	0.359292		0.06889	0.232725	0.132719	0.111323	0.235496		0.473527	0.157121	0.268659	0.627774	0.355818		0.230511	0.327268	0.191848	0.222295	0.224702
							0.219339	0.084156	0.408075	0.17275	0.283488		0.06598	0.285231	0.469949	0.157903	0.121635		0.298606	0.228827	0.328942	0.961176	0.523522		0.418535	0.295241	0.058111	0.253471	0.224355
							0.346314	0.30486	0.093846	0.335862	0.090882		0.081624	0.235626	0.217495	0.167904	0.220841		0.422285	0.074736	0.183679	0.23323	0.2466		0.145625	0.127309	0.11782	0.067552	0.392354			plate 3	1.3593	1.19588	1.15098	1.11897
							0.317395	0.128603	0.194768	0.247193	0.173399		0.104422	0.275946	0.206783	0.038688	0.400963		0.270999	0.427703	0.208837	0.135132	0.326704		0.35405	0.26723	0.368038	0.380482	0.149049				1.09674	1.28457	1.23832	1.16427
							0.276117	0.108294	0.308786	0.380771	0.242225		0.299637	0.181362	0.310532	0.252531	0.264695		0.630865	0.329809	0.342031	0.435275	0.468425		0.184978	0.169497	0.174558	0.155079	0.113569				1.51741	1.17916	1.06734	1.29045
							0.192442	0.18915	0.217117	0.224109	0.123271		0.148188	0.220928	0.101328	0.231194	0.241682			0.278933	0.238556	0.310112	0.285901		0.135248	0.239501	0.235355	0.219689	0.364176				1.30346	1.27582	1.16674	1.21337
								0.175583	0.153674	0.120728			0.169167	0.215106	0.190691	0.159985	0.2081			0.220298	0.500414		0.335172		0.100423	0.309853	0.140437	0.152248	0.341475				1.33395	1.17767	1.21746	1.23639
										0.194138			0.281037	0.405255	0.096152	0.161228	0.113028				0.188303		0.265199		0.239168	0.395544	0.067889	0.260067	0.093065
										0.349716			0.211543	0.14441		0.11064	0.142828						0.176674			0.224514
										0.250546						0.11751							0.11464									plate 4	1.4968	1.37221	1.15796	1.23086
										0.064228																							1.54098	1.35987	1.20391	1.35633
																																	1.45353	1.3037	1.29393	1.14883
																																	1.61109	1.4449	1.24981	1.33581
																																	1.15741	1.29092	1.23177	1.13383
						plate 4	0.187722	0.098357	0.257822	0.179079	0.2682		0.074061	0.686263	0.221003	0.258263	0.203183		0.413263	0.509494	0.148553	0.23773	0.420178		0.539022	0.407505	0.158586	0.22221	0.452112
							0.31315	0.208845	0.339743	0.226308	0.280887		0.428099	0.403659	0.258664	0.289096	0.128029		0.33089	0.475435	0.131163	0.182907	0.431482		0.162895	0.233352	0.318878	0.393949	0.308588
							0.240442	0.348293	0.56888	0.39221	0.270743		0.413056	0.514665	0.057717	0.245056	0.322205		0.615131	0.466737	0.297685	0.69731	0.606719		0.380624	0.412509	0.106809	0.160515	0.188789
							0.271312	0.26068	0.200983	0.355849	0.126574		0.128292	0.256913	0.11464	0.380628	0.178787		0.316811	0.164504	0.674883	0.281049	0.177079		0.414576	0.37184	0.212537	0.279269	0.451285
							0.22214	0.259419	0.131471	0.200088	0.317276		0.339062	0.099024	0.249769	0.141297	0.214108		0.469337	0.377272	0.304049	0.693789	0.496394		0.150075	0.453454	0.221584	0.434493	0.273577
							0.499861	0.103951	0.303316	0.317673	0.185617		0.321961	0.33349	0.059584	0.230791	0.340253		0.580344	0.607061	0.36111	0.545252	0.176805		0.283355	0.268374	0.435555	0.299365	0.340523
							0.145323	0.412718	0.375366	0.42583	0.204927		0.271051	0.239747	0.298771	0.103951	0.319519		0.401878	0.281041	0.381805	0.282745	0.44376		0.260303	0.175028		0.121724	0.123697
							0.321036	0.230968	0.081063	0.220059	0.132796		0.113062	0.205776	0.148546	0.288348	0.11669		0.323937	0.135566	0.292274	0.169593	0.435077		0.263855	0.229832		0.372961
							0.174606	0.189994	0.209553	0.206358	0.106424		0.187508		0.101663	0.238348	0.327123		0.175219		0.267016		0.302013					0.241048
							0.185483	0.246175	0.17217				0.108294		0.134901	0.158597	0.140851				0.217451
							0.243303	0.385135	0.147133						0.149044		0.186184
								0.400736
								0.229143
IAA+ABA 80h
O day primary root length							3 day lateral length
plate 1	wt	1124	col-58	1124-16				wt						1124						col-58						1124-16								prl (primary root length)
	1.33723	1.13362	1.31509	1.0269			plate 1	0.106658	0.144851	0.238044	0.20406	0.102499		0.178378	0.315432	0.177458	0.278442	0.225098		0.118343	0.126646	0.130829	0.117507	0.161331		0.141229	0.345658	0.191034	0.110419	0.441561		plate 1	wt	1124	col-58	1124-16
	1.46944	1.21467	1.15576	1.36522				0.115251	0.049709	0.107648	0.139165	0.202006		0.082021	0.28019	0.051666	0.037145	0.048142		0.198572	0.13114	0.16555	0.312039	0.208378		0.131909	0.253486	0.225036	0.204027	0.227287			1.33723	1.13362	1.31509	1.0269
	1.43153	1.28637	1.26461	1.31589				0.113956	0.087566	0.063845	0.048422	0.171994		0.102102	0.077962	0.218782	0.05034	0.033033		0.057372	0.012382	0.284924	0.083276	0.266711		0.03424	0.079282	0.063632	0.09034	0.408904			1.46944	1.21467	1.15576	1.36522
	1.11814	1.15133	1.22446	1.34787				0.253792	0.033169	0.114941	0.095437	0.03018		0.268705	0.220443	0.083492	0.207374	0.202894		0.047004	0.027149	0.064687	0.259139	0.163114		0.027193	0.066066	0.039039	0.187978	0.066134			1.43153	1.28637	1.26461	1.31589
	1.3724	1.07955	0.999164	1.31096				0.107649	0.164522	0.079282	0.045937	0.032343		0.056978	0.061836	0.092753	0.272059	0.052671		0.036285	0.019527	0.048515	0.278825	0.067751		0.055859	0.336822	0.318647	0.052445	0.083276			1.11814	1.15133	1.22446	1.34787
								0.04574	0.024763	0.066533	0.027027	0.024211		0.15399	0.068545	0.071191	0.060434	0.067484		0.102499	0.025658	0.084138	0.067149	0.033575		0.072633	0.042996	0.042149	0.22347	0.221775			1.3724	1.07955	0.999164	1.31096
								0.015015	0.074062	0.057372	0.027027			0.045937	0.068545	0.031922	0.097817	0.115879		0.251415	0.06036	0.087294	0.03424			0.112563	0.120794	0.075971	0.062705	0.093142
plate 2	1.62742	1.5092	1.24219	1.60882					0.073646					0.119593	0.071191		0.04331	0.073864		0.083492		0.090887	0.049709			0.254281	0.063632	0.304626	0.06933	0.211788
	1.45029	1.66151	1.55347	1.63065					0.081993					0.076738	0.093287		0.066677	0.057372				0.05184	0.076738			0.222329	0.065929	0.045444	0.172468	0.054054
	1.4268	1.48372	1.34167	1.5236					0.065861					0.102407			0.061908						0.053719			0.068545	0.074169	0.167614	0.153213	0.094697		plate 2	1.62742	1.5092	1.24219	1.60882
	1.39602	1.30913	1.66751	1.59707					0.042681								0.044643									0.055373	0.075255	0.122861	0.080579	0.080858			1.45029	1.66151	1.55347	1.63065
	1.51225	1.29759	1.52976	1.50635					0.015015																		0.11777		0.056661	0.049709			1.4268	1.48372	1.34167	1.5236
																											0.116764						1.39602	1.30913	1.66751	1.59707
																																	1.51225	1.29759	1.52976	1.50635
plate 3	1.61809	1.95426	1.52787	1.62876
	1.74085	1.7806	1.25602	1.50812			plate 2	0.274774	0.205261	0.126305	0.254923	0.036533		0.195995	0.252585	0.251359	0.091217	0.270711		0.245833	0.217537	0.194415	0.172875	0.166095		0.269353	0.371248	0.418193	0.202797	0.270387
	1.61199	1.57656	1.36934	1.64085				0.219426	0.057764	0.09034	0.078309	0.037985		0.326433	0.186103	0.112745	0.364648	0.031352		0.25777	0.106643	0.16637	0.060135	0.180531		0.263363	0.117342	0.268191	0.275561	0.117271
	1.33909	1.70511	1.46993	1.28489				0.12783	0.075315	0.051315	0.094335	0.036161		0.254828	0.050836	0.063135	0.09251	0.112183		0.070298	0.129687	0.08246	0.269898	0.086772		0.142767	0.083276	0.323705	0.048515	0.035021		plate 3	1.61809	1.95426	1.52787	1.62876
	1.62744	1.67468	1.46767	1.49249				0.107472	0.137223	0.197971	0.18161	0.057764		0.237064	0.123746	0.051315	0.354559	0.083682		0.167522	0.24211	0.124447	0.056421	0.04574		0.269564	0.290777	0.199094	0.032343	0.144212			1.74085	1.7806	1.25602	1.50812
								0.200097	0.018267	0.096304	0.075971	0.02287		0.210331	0.042149	0.28719	0.297583	0.033169		0.138171	0.275394	0.048885	0.084565	0.02499		0.050596	0.32606	0.298922	0.401949	0.045839			1.61199	1.57656	1.36934	1.64085
								0.057136	0.064477	0.059834	0.036036	0.048422		0.024024	0.016172	0.311008	0.058308	0.138431		0.091678	0.047004	0.035021	0.12126			0.217969	0.162557	0.244003	0.074773	0.042469			1.33909	1.70511	1.46993	1.28489
plate 4	1.38833	1.35253	1.29311	1.29943				0.053467	0.075255	0.096844	0.067751	0.051403		0.048885	0.234156	0.200356	0.051403	0.209749		0.089286	0.061616	0.158897	0.117507			0.24538	0.151773	0.151146	0.26452	0.367569			1.62744	1.67468	1.46767	1.49249
	1.29026	1.33579	1.53649	1.20363				0.071381	0.060434	0.03424	0.061836	0.057136		0.26874	0.181752	0.078261	0.051051	0.239889			0.046716	0.036285	0.046619			0.261034	0.146269	0.093817	0.125624	0.163388
	1.32975	1.42613	1.25786	1.26811				0.038222	0.045145	0.036533		0.212978		0.045045	0.220909	0.18617	0.138822	0.144007				0.018018	0.041719			0.048515	0.096844	0.103735	0.087294	0.14447
	1.5418	1.5762	1.35366	1.29072					0.083654	0.048422		0.331025		0.2641	0.049527	0.172366	0.288794	0.02833								0.038457	0.09811		0.063845	0.394285
	1.42774	1.17742	1.22594	1.17916						0.057686		0.046716		0.036036	0.057764	0.080605	0.130932	0.06933								0.261443			0.082624	0.172117		plate 4	1.38833	1.35253	1.29311	1.29943
										0.105385				0.076562	0.069848	0.100365	0.068479	0.08311								0.092582			0.075135	0.083276			1.29026	1.33579	1.53649	1.20363
														0.06036	0.116809		0.054387													0.228766			1.32975	1.42613	1.25786	1.26811
														0.04998			0.087158													0.182459			1.5418	1.5762	1.35366	1.29072
														0.069134			0.068083													0.061616			1.42774	1.17742	1.22594	1.17916
														0.066474			0.078825													0.090342
							plate 3	0.21227	0.101113	0.14762	0.107648	0.163318		0.24659	0.170413	0.293732	0.26781	0.253429		0.164143	0.24321	0.171177	0.22561	0.057998		0.174731	0.128677	0.149261	0.521244	0.259875
								0.035149	0.147239	0.182491	0.201173	0.203537		0.328988	0.195503	0.030625	0.195428	0.234687		0.134633	0.19846	0.235789	0.056978	0.157511		0.234991	0.423985	0.240504	0.067149	0.055373
								0.217349	0.097277	0.137659	0.163662	0.121363		0.027193	0.040845	0.176476	0.096844	0.083438		0.364499	0.122833	0.087706	0.21159	0.179705		0.193422	0.033169	0.228765	0.296308	0.229042
								0.101609	0.03424	0.123233	0.03424	0.122241		0.027027	0.05521	0.21507	0.13804	0.06933		0.135967	0.021862	0.103723	0.167041	0.155044		0.24783	0.360307	0.033033	0.347539	0.071191
								0.061836	0.098343	0.03424	0.027027	0.051315		0.29225	0.052445	0.024211	0.061249	0.184768		0.027027	0.164097	0.046908	0.21541	0.111465		0.280954	0.196889	0.081137	0.159159	0.10613
								0.081591	0.027027	0.025658	0.052531	0.089588		0.275305	0.185559	0.027027	0.045045	0.039039		0.077905	0.115098	0.053979	0.117698	0.060806		0.186581	0.085361	0.066134	0.040065	0.106172
								0.086041	0.033575	0.056978	0.024763	0.036161		0.168451	0.03424	0.033169	0.293334	0.162895		0.147833	0.055859	0.044643	0.046619	0.080858		0.171297	0.029576	0.253562	0.117463	0.110501
								0.098525	0.134162	0.111034		0.096517		0.236552	0.058308	0.26469	0.024024	0.078825		0.061908	0.021655			0.043724		0.330517	0.171999	0.117735	0.140654	0.29341
								0.099099	0.07603	0.045045		0.055373		0.070106	0.257963	0.261633	0.032343	0.259107		0.072161				0.049527		0.049709	0.236445	0.057998	0.131263	0.073313
								0.044643	0.037628	0.060434		0.129066		0.021021	0.12021	0.098047	0.048048	0.036036		0.04331				0.078078		0.18677		0.213244		0.212368
								0.051666	0.033033			0.064965		0.159056	0.110133	0.036161	0.03018	0.065929								0.231774		0.076309
								0.053129				0.032343		0.059228	0.094323	0.064965	0.100466	0.036161								0.408898
								0.076485						0.065587	0.085467	0.058308	0.056252	0.161522								0.100724
														0.070106	0.13038	0.067751	0.105246	0.139338								0.084991
															0.10407		0.065587	0.075792								0.078596
																		0.115995
																		0.051666
							plate 4	0.295763	0.083654	0.204293	0.12659	0.169131		0.123693	0.324408	0.134258	0.389817	0.165683		0.231417	0.210505	0.082634	0.249573	0.117881		0.164919	0.188982	0.174129	0.168685	0.254536
								0.099826	0.233516	0.185725	0.180572	0.077962		0.265897	0.030196	0.277735	0.079792	0.216409		0.151109	0.269836	0.063581	0.075075	0.162171		0.051139	0.060434	0.347031	0.08246	0.438396
								0.17699	0.048142	0.168506	0.105817	0.158731		0.890491	0.266127	0.044643	0.168934	0.208502		0.053219	0.318394	0.123917	0.048885	0.102719		0.482891	0.273598	0.359666	0.375179	0.295126
								0.036161	0.153153	0.060434	0.03018	0.084938		0.371389	0.342694	0.079792	0.188297	0.030918		0.079961	0.213344	0.030625	0.093287	0.094141		0.311891	0.309009	0.053719	0.072322	0.406562
								0.045444	0.059152	0.072633	0.045839	0.079047		0.296774	0.066339	0.057998	0.118343	0.071381		0.091333	0.060434	0.103702	0.066134	0.168753		0.083398	0.127769	0.057764	0.397324	0.195686
								0.048422	0.061908		0.036656	0.10453		0.056421	0.042469	0.36825	0.059152	0.063845		0.072197	0.015448	0.111759	0.076738	0.120007		0.043724	0.057686	0.401289	0.033033	0.227666
								0.076738	0.052445			0.047004		0.163525	0.081177	0.045444	0.060732	0.070106		0.028489	0.051315	0.142435	0.09539	0.116809		0.041719	0.138972	0.083492	0.042996	0.247186
								0.061908				0.032343		0.165056	0.080858	0.106257	0.049253	0.037145			0.075315	0.100365	0.049709	0.035149		0.08999	0.099473	0.159187	0.193513	0.120981
								0.033169						0.078309	0.158478	0.075659	0.142445	0.080858				0.054343		0.012382		0.18545	0.158504	0.080579	0.113042	0.091333
														0.072571	0.082625	0.204794	0.169582							0.024024		0.104672	0.15345	0.164097	0.071633	0.117732
														0.062488	0.080858	0.083762	0.215009									0.121204	0.189546	0.103418	0.074593	0.046619
														0.040845	0.04574	0.045839	0.118457									0.088321		0.047482	0.042149
																0.076914	0.106365
																0.085361	0.096599
																	0.049527
																	0.218168

## Sheet: Fig S8C
QPCR
40 cycle, 97c 1min, 97c 10s, 58c 30s,
1119						1124						1201
Target	Sample	Mean Cq	Cq SD	Cq SEM		Target	Sample	Mean Cq	Cq SD	Cq SEM		Target	Sample	Mean Cq	Cq SD	Cq SEM
gapc	wt	16.19	0.12702	0.06351		gapc	wt	14.94	0.16902	0.08451		gapc	wt	15.36	0.11135	0.05568
gapc	col-58	15.65	0.05942	0.02971		gapc	col58	15.54	0.27491	0.13746		gapc	col58	15.21	0.08218	0.04109
gapc	1124	16.14	0.06828	0.03414		gapc	1124	14.93	0.10691	0.05345		gapc	1124	16.07	0.0478	0.0239
gapc	1124-16	16.04	0.11865	0.05932		gapc	1124-16	15.14	0.06735	0.03368		gapc	1124-16	15.6	0.07459	0.03729
gapc	abiqu	15.77	0.10844	0.05422		gapc	abiqu	16.1	0.04093	0.02046		gapc	abiqu	15.32	0.50325	0.25162
gapc	abiqu4-2	15.74	0.08377	0.04188		gapc	abiqu4-2	14.73	0.12146	0.06073		gapc	abiqu4-2	15.53	0.06902	0.03451
gef1	wt	22.86	0.07721	0.0386		gef1	wt	20.08	0.06046	0.03023		gef1	wt	22.23	0.08594	0.04297
gef1	col-58	19.81	0.05962	0.02981		gef1	col58	17.77	0.10553	0.05277		gef1	col58	19.14	0.06183	0.03091
gef1	1124	22.96	0.09591	0.04796		gef1	1124	20.28	0.03997	0.01998		gef1	1124	22.49	0.07449	0.03724
gef1	1124-16	21.25	0.05929	0.02964		gef1	1124-16	19.01	0.12089	0.06044		gef1	1124-16	20.09	0.07401	0.03701
gef1	abiqu	23.07	0.14606	0.07303		gef1	abiqu	21.96	0.11077	0.05538		gef1	abiqu	22.57	0.25762	0.12881
gef1	abiqu4-2	17.91	0.09674	0.04837		gef1	abiqu4-2	14.9	0.12222	0.06111		gef1	abiqu4-2	17.38	0.20157	0.10078

[truncated: 1 more sheets: Fig S9]
